# Supplementary material for: The pre-Pleistocene fossil thylacinids (Dasyuromorphia: Thylacinidae) and the evolutionary context of the modern thylacine
Source: PeerJ. 2019 Sep 2;7:e7457. doi: 10.7717/peerj.7457 (PMC6727838; doi:10.7717/peerj.7457)
Supplement: Supplemental Information 4 — Morphology-only parsimony analysis. Includes data and instructions to force Mutpuracinus onto the Thylacinidae branch. [file peerj-07-7457-s004.tnt]

XREAD

' 
to force Mutpuracinus_archibaldi into monophyly with Thylacinus_cynocephalus use the following tree instead of the one currently operational
((((16 ((2 14) (5 (8 9))))(11 17)) 1) 0)*

Maximucinus_muirheadae		????????1?100??1?1102???0??1???????????????????????????????????????????????????1	
removed from all analyses due to poor character coverage and wildcard behaviour

'

80 24
Djarthia_murgonensis		?000??0000000000000000000000????02?000000000000???????????????????????????????[0 1]0
Perameles_nasuta			010000010020200[0 1]0000000000011110111110000010201001100011020011200111110-11101100
Antechinus_flavipes			11101000010000000010000000011111020000000000002000100110000111211102111111000000
Badjcinus_turnbulli			10??000?0111-00?01100??100011?10021?0021100010100?1?0??00100002001?1100-000000?0
Barinya_wangala				10010010010000000010000000011?100200000000000010?11001101000102011021111000000?0
Dasycercus_cristicauda		113-100-020010000110000000011[0 1]10-31101010200002001110110000111211102111101000010
Dasyuroides_achilpatna		????????0?00[0 1]00001100?000001???10??001000000002????????????????????????????????0
Dasyurus_dunmalli			????????0201-000?1100?000001???10??001010200002????????????????????????????????0
Dasyurus_hallucatus			104--0--0101-0000110000000011010-3110011010100100?1?011000?111211102111100000010
Dasyurus_maculatus			104--0--0201-1010011101000011010-31100111101002100110110?10111211102111100000010
Muribacinus_gadiyuli		??00???101100000011000000001????1?000000100000?01??????????????????????????????0
Mutpuracinus_archibaldi		1000000001000000011000000001???00?1?01?00?0001?0??100?1??000102011?21?11010000?0
Ngamalacinus_timmulvaneyi	??0010010?100?0??11000?0?001????????00101001001?1??????????????????????????????0
Nimbacinus_dicksoni			100000010110000?01100??0?0011?1010??0010100000100110011?2100102001?1100-0?0000?0
Phascogale_tapoatafa		10[0 1 2]01000010000000110000000011011000000000000000001100110000111211102111100000010
Sminthopsis_floravillensis	????????????????????????????1??102000101110100?????????????????????????????????0
Sminthopsis_murina			1[0 1][0 1]01000010000000110000000011111120001000000002000110110000111211112111111000010
Thylacinus_cynocephalus		10001000013012110210211121111110101101202001?12211100[0 1]11210010200111100-000000[0 1]1
Thylacinus_macknessi		?????????????0?????????1???1???010100120[1 2]001?01????????????????????????????????0
Thylacinus_megiriani		???000110?000210?20121110010????1?11???????1???111?????????????????????????????2
Thylacinus_potens			??00011001301000?2[0 1]020010001???10?0001202?01?12???100??????????????????????????2
Thylacinus_yorkellus		???????????????????????????????01011012?2?01-??????????????????????????????????1
Tyarrpecinus_rothi			????011?0?301100?1101??0?001???????????????????????????????????????????????????0
Wabulacinus_ridei			????????0?3011???2??1??11??1????0?1?01??1?000??00??????????????????????????????0
;
CCODE + 2 9 12 13 17 18 20 24 27 33 38 40 41 42 44 46 47 56 57 58 62 67 79
;
TREAD
((((16 ((2 14) (5 (8 9)))) 17) 1) 0)*
;
FORCE / &0
;
CONSTRAIN =
;
HOLD 100000
;
IENUM
;
TAXNAME= 
;
EXPORT - Rovinsky_etal.tre 
;

PROC /;
