# Supplementary material for: The pre-Pleistocene fossil thylacinids (Dasyuromorphia: Thylacinidae) and the evolutionary context of the modern thylacine
Source: PeerJ. 2019 Sep 2;7:e7457. doi: 10.7717/peerj.7457 (PMC6727838; doi:10.7717/peerj.7457)
Supplement: Supplemental Information 5 [file peerj-07-7457-s005.nex]

#NEXUS
BEGIN DATA;
DIMENSIONS NTAX=24 NCHAR=80;
FORMAT DATATYPE = standard GAP = - MISSING = ?;
MATRIX
[morph]
Djarthia_murgonensis		?000??0000000000000000000000????02?000000000000???????????????????????????????{01}0
Perameles_nasuta			010000010020200{01}0000000000011110111110000010201001100011020011200111110-11101100
Antechinus_flavipes			11101000010000000010000000011111020000000000002000100110000111211102111111000000
Badjcinus_turnbulli			10??000?0111-00?01100??100011?10021?0021100010100?1?0??00100002001?1100-000000?0
Barinya_wangala				10010010010000000010000000011?100200000000000010?11001101000102011021111000000?0
Dasycercus_cristicauda		113-100-020010000110000000011{01}10-31101010200002001110110000111211102111101000010
Dasyuroides_achilpatna		????????0?00{01}00001100?000001???10??001000000002????????????????????????????????0
Dasyurus_dunmalli			????????0201-000?1100?000001???10??001010200002????????????????????????????????0
Dasyurus_hallucatus			104--0--0101-0000110000000011010-3110011010100100?1?011000?111211102111100000010
Dasyurus_maculatus			104--0--0201-1010011101000011010-31100111101002100110110?10111211102111100000010
Muribacinus_gadiyuli		??00???101100000011000000001????1?000000100000?01??????????????????????????????0
Mutpuracinus_archibaldi		1000000001000000011000000001???00?1?01?00?0001?0??100?1??000102011?21?11010000?0
Ngamalacinus_timmulvaneyi	??0010010?100?0??11000?0?001????????00101001001?1??????????????????????????????0
Nimbacinus_dicksoni			100000010110000?01100??0?0011?1010??0010100000100110011?2100102001?1100-0?0000?0
Phascogale_tapoatafa		10{012}01000010000000110000000011011000000000000000001100110000111211102111100000010
Sminthopsis_floravillensis	????????????????????????????1??102000101110100?????????????????????????????????0
Sminthopsis_murina			1{01}{01}01000010000000110000000011111120001000000002000110110000111211112111111000010
Thylacinus_cynocephalus		10001000013012110210211121111110101101202001?12211100{01}11210010200111100-000000{01}1
Thylacinus_macknessi		?????????????0?????????1???1???010100120{12}001?01????????????????????????????????0
Thylacinus_megiriani		???000110?000210?20121110010????1?11???????1???111?????????????????????????????2
Thylacinus_potens			??00011001301000?2{01}020010001???10?0001202?01?12???100??????????????????????????2
Thylacinus_yorkellus		???????????????????????????????01011012?2?01-??????????????????????????????????1
Tyarrpecinus_rothi			????011?0?301100?1101??0?001???????????????????????????????????????????????????0
Wabulacinus_ridei			????????0?3011???2??1??11??1????0?1?01??1?000??00??????????????????????????????0

;
END;

[Maximucinus_muirheadae		????????1?100??1?1102???0??1???????????????????????????????????????????????????1	removed from all analyses due to poor character coverage and wildcard behaviour]

begin mrbayes;

ctype ord: 3 10 13 14 18 19 21 25 28 34 39 41 42 43 45 47 48 57 58 59 63 68 80;

LSET rates=gamma coding=var;

CONSTRAINT root = 1-.;
CONSTRAINT ingroup = 3-24;
CONSTRAINT Phascogalini = 3 15;
PRSET topologypr = constraints
(root,ingroup,Phascogalini); [Phascogalini constraint to force the clade into monophyly and as a pseudo-scaffold to be more closely comparable to the parsimony analysis, as the morphological dataset does not do so and was not intended per se to resolve Dasyuridae - subfamily relations in Dasyurinae are mostly resolved d/t genomic work]

MCMCP nruns=4 nchains=4 temp=0.1 mcmcdiagn=yes savebrlens=yes relburnin=yes burninfrac=0.25;
MCMCP samplefreq=5000 printfr=5000 filename=Rovinsky_etal_morphology_Mkv;

MCMC ngen= 20000000; 

SUMT filename=Rovinsky_etal_morphology_Mkv contype=halfcompat relburnin=yes burninfrac=0.25;
SUMP filename=Rovinsky_etal_morphology_Mkv relburnin=yes burninfrac=0.25;


end;
