# Supplementary material for: The pre-Pleistocene fossil thylacinids (Dasyuromorphia: Thylacinidae) and the evolutionary context of the modern thylacine
Source: PeerJ. 2019 Sep 2;7:e7457. doi: 10.7717/peerj.7457 (PMC6727838; doi:10.7717/peerj.7457)
Supplement: Supplemental Information 6 [file peerj-07-7457-s006.nex]

#NEXUS
BEGIN DATA;
DIMENSIONS NTAX=24 NCHAR=933;
FORMAT DATATYPE = mixed(standard:1-80,DNA:81-933) GAP = - MISSING = ? INTERLEAVE = yes;
MATRIX
[morph]
Djarthia_murgonensis		?000??0000000000000000000000????02?000000000000???????????????????????????????{01}0
Perameles_nasuta			010000010020200{01}0000000000011110111110000010201001100011020011200111110-11101100
Antechinus_flavipes			11101000010000000010000000011111020000000000002000100110000111211102111111000000
Badjcinus_turnbulli			10??000?0111-00?01100??100011?10021?0021100010100?1?0??00100002001?1100-000000?0
Barinya_wangala				10010010010000000010000000011?100200000000000010?11001101000102011021111000000?0
Dasycercus_cristicauda		113-100-020010000110000000011{01}10-31101010200002001110110000111211102111101000010
Dasyuroides_achilpatna		????????0?00{01}00001100?000001???10??001000000002????????????????????????????????0
Dasyurus_dunmalli			????????0201-000?1100?000001???10??001010200002????????????????????????????????0
Dasyurus_hallucatus			104--0--0101-0000110000000011010-3110011010100100?1?011000?111211102111100000010
Dasyurus_maculatus			104--0--0201-1010011101000011010-31100111101002100110110?10111211102111100000010
Muribacinus_gadiyuli		??00???101100000011000000001????1?000000100000?01??????????????????????????????0
Mutpuracinus_archibaldi		1000000001000000011000000001???00?1?01?00?0001?0??100?1??000102011?21?11010000?0
Ngamalacinus_timmulvaneyi	??0010010?100?0??11000?0?001????????00101001001?1??????????????????????????????0
Nimbacinus_dicksoni			100000010110000?01100??0?0011?1010??0010100000100110011?2100102001?1100-0?0000?0
Phascogale_tapoatafa		10{012}01000010000000110000000011011000000000000000001100110000111211102111100000010
Sminthopsis_floravillensis	????????????????????????????1??102000101110100?????????????????????????????????0
Sminthopsis_murina			1{01}{01}01000010000000110000000011111120001000000002000110110000111211112111111000010
Thylacinus_cynocephalus		10001000013012110210211121111110101101202001?12211100{01}11210010200111100-000000{01}1
Thylacinus_macknessi		?????????????0?????????1???1???010100120{12}001?01????????????????????????????????0
Thylacinus_megiriani		???000110?000210?20121110010????1?11???????1???111?????????????????????????????2
Thylacinus_potens			??00011001301000?2{01}020010001???10?0001202?01?12???100??????????????????????????2
Thylacinus_yorkellus		???????????????????????????????01011012?2?01-??????????????????????????????????1
Tyarrpecinus_rothi			????011?0?301100?1101??0?001???????????????????????????????????????????????????0
Wabulacinus_ridei			????????0?3011???2??1??11??1????0?1?01??1?000??00??????????????????????????????0

[12S_loops]
Djarthia_murgonensis		???????????????????????????????????????????????????????????????????????????????????????????????????????????????????????????????????????????????????????????????????????????????????????????????????????????????????????????????????????????????????????????????????????????????????????????????????????????????????????????????????????????????????????????????????????????????????????????????????????????
Perameles_nasuta			AATGGTTTTCCTAAAAGTCTCCGCCCACCTAGAATCAAAATATCAACACATTACTTGC-TTAACACCCACGACACAACTAACACCAGAAAAGAAAAATTCCA---------CGGTCATTAAAACAAAGCTTAAAAAAGATATTAATGTAATACTATATACTAAAATACACTTAAATGACAACACAACATTAGATACCTAGCTTAAACTTAAAACAGAGAACTACTAAATTAAAACTCAAACTGAACCCATGGATAATAAACCCATACCTCATTGCCACATCTA--AAAAAAGAAAATTAAAAATAT-AACACATTACCCTACGAAAAATGAAGGAGGATAGTAAATAGAGTGGAAATAGGCAAACACCCTACCAAAAAAATTAAAT-G-GGAAGA
Antechinus_flavipes			AATGGTTTTCCTAAAAGTTTCCGCGACCCAAGTATTTTAAAATCAACACATAACTAGT-TTGACACCCACGTTACAACTAACACTAGAAAAAAAAAATTCCA---------CGGTCATTGAAACAAAGTTTAATAAAAAAGAGTATGTAATACCAATCATTAAAATACGCATTACTTAAAGTACAACATTAGAGACCTAGCGTAAACCGAAAACAGAGAACTACACACTTAAAACTCAAACTGGACCCTCGGATAATAAACCCACACCTCATAGCCACATCGA--CCAAAGAAAGATCAAAAATATG-ACACATTATATTACGGAAAATGAAGGAGGATAGTAAATAGAGAGGAAATAGGCAAACACCCTACCGAAAAAATTAAAT-G-GGAAGA
Badjcinus_turnbulli			???????????????????????????????????????????????????????????????????????????????????????????????????????????????????????????????????????????????????????????????????????????????????????????????????????????????????????????????????????????????????????????????????????????????????????????????????????????????????????????????????????????????????????????????????????????????????????????????????????????
Barinya_wangala				???????????????????????????????????????????????????????????????????????????????????????????????????????????????????????????????????????????????????????????????????????????????????????????????????????????????????????????????????????????????????????????????????????????????????????????????????????????????????????????????????????????????????????????????????????????????????????????????????????????
Dasycercus_cristicauda		AATGGTTTTCCTAAAAGTTTCCGCAACCCAAGTATTTTAAAATCAACACATGACTTGT-TTAACACCCACGTTACAACTAACACTAGAAAAAAAAAATCCCA---------CGGTCATTAAAACAAAGGTTAATAAAAAAACTGCTGTAATACCCTATATTAAAATACGCATTACTTAAAACACAACATTAGAGACCTAGCGTAAACCAAAAACAGAGAACTACGCACTTAAAACTCAAACTGGACCCTCGGATAATAAACCCACACCTCATAGCCACATCTA--CCAAAGAAAAATCAAAAATATG-ACACATTACATTACGGAAAATGAAGGAGGATAGTAAATAGAGAGGAAATAGGCAAACACCCTACCAAAAAAATTAAAT-G-GGAAGA
Dasyuroides_achilpatna		???????????????????????????????????????????????????????????????????????????????????????????????????????????????????????????????????????????????????????????????????????????????????????????????????????????????????????????????????????????????????????????????????????????????????????????????????????????????????????????????????????????????????????????????????????????????????????????????????????????
Dasyurus_dunmalli			???????????????????????????????????????????????????????????????????????????????????????????????????????????????????????????????????????????????????????????????????????????????????????????????????????????????????????????????????????????????????????????????????????????????????????????????????????????????????????????????????????????????????????????????????????????????????????????????????????????
Dasyurus_hallucatus			AATGGTTTTCCTAAAAGTTTCCGCAATCCAAGTACTTTAATATCAACACATGACTTGT-CCAACACCCACGTTACAACTAACACTAGAAAAAAAAAATCCCA---------CGGTCATTAAAACAAAGGTTAAGCAAAAAGCTACTGTAATACCACATATTAAAATAAGCATTACTTAAAGTACAACATTAGAGACCTAGCGTAAACCTAAAACAGAGAACTACTTACTTAAAACTCAAACTGGACCCTCGGATAATAAACCCAGACCTCATCGCCACATCCT--TAAAAGAAAAATCAAAAATATG-ATACATTATACTACGGAAAATGAAGGAGGATAGTAAATAGAGAGGAAATAGGCAAACACCCTACCGAAAAAATTAAAT-G-GGAAGA
Dasyurus_maculatus			AATGGTTTTCCTAAAAGTTTCCGCACCCCAAGTATTTTAATATCAACACATGACTTGT-TCTACACCCACGTAACAACTAACACCAGAAAAAAAAAATCCCA---------CGGTCATTAAAACAAAGGTTAAACAAAAAAGCACTGTAATACCCTACATTAAAATACGCATTACTTAAAGTACAACATTAGAGACCTAGCGTAAACTTAAAACAGAGAACTACTCACTTAAAACTCAAACTGGACCCTCGGATAATAAACCCACACCTCATAGCCACATCCT--TCAAAGAAAGATCAAAAATATG-ACACATTATACTACGAAAAATGAAGGAGGATAGTAAATAGAGAGGAAATAGGCAAACACCCTACCAAAAAAATTAAAT-G-GGAAGA
Muribacinus_gadiyuli		???????????????????????????????????????????????????????????????????????????????????????????????????????????????????????????????????????????????????????????????????????????????????????????????????????????????????????????????????????????????????????????????????????????????????????????????????????????????????????????????????????????????????????????????????????????????????????????????????????????
Mutpuracinus_archibaldi		???????????????????????????????????????????????????????????????????????????????????????????????????????????????????????????????????????????????????????????????????????????????????????????????????????????????????????????????????????????????????????????????????????????????????????????????????????????????????????????????????????????????????????????????????????????????????????????????????????????
Ngamalacinus_timmulvaneyi	???????????????????????????????????????????????????????????????????????????????????????????????????????????????????????????????????????????????????????????????????????????????????????????????????????????????????????????????????????????????????????????????????????????????????????????????????????????????????????????????????????????????????????????????????????????????????????????????????????????
Nimbacinus_dicksoni			???????????????????????????????????????????????????????????????????????????????????????????????????????????????????????????????????????????????????????????????????????????????????????????????????????????????????????????????????????????????????????????????????????????????????????????????????????????????????????????????????????????????????????????????????????????????????????????????????????????
Phascogale_tapoatafa		AATGGTTTTCCTAAAAGTTTCCGCTACCCAAGTATTTTAAAATCAACACATGACTAGT-TTGACACCCACGCTACAACTAACACTAGAAAAAAAAAATTCCA---------CGGTCATTGAAACAAAGTTTAACAAAAAAGATAATGTAATACTCAATGTTAAAATACGCATTACTTAAAGTACAACATTAGAGACCTAGCGTAAACCGAAAACAGAGAACTACGCACTTAAAACTCAAACTGGACCCTCGGGTAATAAACCCATACCTCATGGCCACATCTA--CAAAAGAAAGATCAAAAATATG-ATACATTATATTACGGAAAATGAAGGAGGACAGTAAATAGAGAGGAAATCGGCAAACACCCTACCGAAAAAATTAAAT-G-GGAAGA
Sminthopsis_floravillensis	???????????????????????????????????????????????????????????????????????????????????????????????????????????????????????????????????????????????????????????????????????????????????????????????????????????????????????????????????????????????????????????????????????????????????????????????????????????????????????????????????????????????????????????????????????????????????????????????????????????
Sminthopsis_murina			AGTGGTTTGCCTAAAAGTCTCCGCAACCCGAGTATTAAAAGATCAACACATGACTTGT-TTGACACCCAAGATACAACTAACACAAGAAAAAAAAAATCCCA---------CGGTCATTAAAACAAAGTTTAATAAAAAAAATGTTGTAATACCCTTCATTAAAATACACATAACTTAAAACCCAACATTAGAGACCTAGCATAAACTGAAGACAGAGAACTACGCACTTAAAACTCAAACTGGACCCTCGGATAATAAACCCACACCTCATCGCCACATCTT--CAAAAGAAAAATCAAAAATATG-ATACATTACTCTACGGAAAATGAAGGAGGACAGTAAATAGAGAGGAAAATGGCAAACACCCTACCAAAAAAATTAAAT-G-GGAAGA
Thylacinus_cynocephalus		AATGGTTTCCCTAAAAGTTTCCGCGCCCCAAGAATCAAAAGATCAACACATGACTTGC-CTAGCGCCCACGATACAACTAATACTAGAAAAAAACAATACCA---------CGGTCATTAAAACAAAGCTTAAAAAAAATACCAATGTAATACCATGTACTAAAATACACATAACTTAAAGTACAACATTAGATACCTAGCATAAACTTAAGACAGAGAACTACGCACTTAAAACTCAAACTGAACCCTTGGATAATAAACCCACACCTCATAGCCACATCGA--CAAAAGAAAGATTAAAAGTATG-ACACATTAAATTACGAAAAATGAAGGAGGATAGTAAATAGAGAGGAAAAAGGCAAACACCCTACCGAAAAAATTAAAT-G-GGAAGA
Thylacinus_macknessi		???????????????????????????????????????????????????????????????????????????????????????????????????????????????????????????????????????????????????????????????????????????????????????????????????????????????????????????????????????????????????????????????????????????????????????????????????????????????????????????????????????????????????????????????????????????????????????????????????????????
Thylacinus_megiriani		???????????????????????????????????????????????????????????????????????????????????????????????????????????????????????????????????????????????????????????????????????????????????????????????????????????????????????????????????????????????????????????????????????????????????????????????????????????????????????????????????????????????????????????????????????????????????????????????????????????
Thylacinus_potens			???????????????????????????????????????????????????????????????????????????????????????????????????????????????????????????????????????????????????????????????????????????????????????????????????????????????????????????????????????????????????????????????????????????????????????????????????????????????????????????????????????????????????????????????????????????????????????????????????????????
Thylacinus_yorkellus		???????????????????????????????????????????????????????????????????????????????????????????????????????????????????????????????????????????????????????????????????????????????????????????????????????????????????????????????????????????????????????????????????????????????????????????????????????????????????????????????????????????????????????????????????????????????????????????????????????????
Tyarrpecinus_rothi			???????????????????????????????????????????????????????????????????????????????????????????????????????????????????????????????????????????????????????????????????????????????????????????????????????????????????????????????????????????????????????????????????????????????????????????????????????????????????????????????????????????????????????????????????????????????????????????????????????????
Wabulacinus_ridei			???????????????????????????????????????????????????????????????????????????????????????????????????????????????????????????????????????????????????????????????????????????????????????????????????????????????????????????????????????????????????????????????????????????????????????????????????????????????????????????????????????????????????????????????????????????????????????????????????????????

[12S_stems]
Djarthia_murgonensis		??????????????????????????????????????????????????????????????????????????????????????????????????????????????????????????????????????????????????????????????????????????????????????????????????????????????????????????????????????????????????????????????????????????????????????????????????????????????????????????????????????????????????????????????????????????????????????????????????????????????????????????????????????????????????????????????????????????
Perameles_nasuta			AGGTTTCCAGCCTTCTATTAATTAATTAAACACTGCGTGGCCCTACTAGTAGGGCGGTGGCACTAGTGCCACCCACCCGGGCAGTGTTAAGTAAACGTTTGCTAATTTAATTAGGGTTGGTTCGTGGCACCGCTACGAAACCCATTAATAGAGGCGTGTGTATTAAAGTTTAACTACGTAGTTAACGTGACTTTAATACACGCTAAGATGGGCCCATCTTAGCAGTTATTACAATAACTGCCAGCGCTGGATGGCGTGCCCTACTAGAAGCCTGTTCTATCGCGATCCTTCTCGTCTATATACCGCCATCGTGCACCCCGGGGCGCATATAACGTTGGTCAAGGTGTAACGAGAAGGAGAATGGGCTCTCTAGAGTCATCTTATGTTTAGAATTAAGCTTAATTTAGGGCGCGCCACGCGCCTCCTCGAGGAGGCGCGTAAGTGTACTAGTGCACTTG
Antechinus_flavipes			AGGTTTCCGGCCTACTGTTAATTTATTAGACACTGCGTGGCCCTACTAGTAGGGCGGTGGCACTAGTGCCACCCACCCGGGCAGTGTTGAGTAAACGTTTGCTAATCTAATAAGGGTTGGTTCGTGGCACCGCTACGAAACCCGTTAACAGAGGCGTGTGTGCTAAAGTTCAATTGCGCGGTTGACGTGACTTTAGCACACGCTAAGATGGGCCCATCTTAGCGGTAGTTACGACTATTGCCAGCGCTGGATGGCGTGCCCTACTAGAAGCCTGTCCTATCGCGATCCTTTCCGTCTATATACCGCCATCGTGCACCCCGGGGTGCATATAACGTTGGTCAAGGTGTAGCGGAAAGGAGGATGGGCTTTCTAGAATTGTCTATTGTTTAGAATTAAGCTTAATTTGGGGTGCGTCACGCGCCTCCTCGAGGAGGCGCGTAAGTGTACTAGTGCACTTG
Badjcinus_turnbulli			??????????????????????????????????????????????????????????????????????????????????????????????????????????????????????????????????????????????????????????????????????????????????????????????????????????????????????????????????????????????????????????????????????????????????????????????????????????????????????????????????????????????????????????????????????????????????????????????????????????????????????????????????????????????????????????????????????????
Barinya_wangala				??????????????????????????????????????????????????????????????????????????????????????????????????????????????????????????????????????????????????????????????????????????????????????????????????????????????????????????????????????????????????????????????????????????????????????????????????????????????????????????????????????????????????????????????????????????????????????????????????????????????????????????????????????????????????????????????????????????
Dasycercus_cristicauda		AGGTTTCCGGCCTACTGTTAATTTATTAGACACTGCGTGGCCCTACTAGTAGGGCGGTGGCACTAGTGCCACCCACCCGGGCAGTGTTGAGTAAACGTTTGCTAATCTAATAAGGGTTGGTTCGTGGCACCGCTACGAAACCCATTAACAGAGGCGTGTGTGCTAAAGTTCGACTGCGCAGTTGACGTGACTTTAGCACACGCTAAGATGGGCCCATCTTAGCGGTAGTTACAACTACCGCCAGCGCTGGATGGCGTGCCCTACTAGAAGCCTGTTCTATCGCGATCCCCTTCGTCTATATACCGCCATCGTGCACCCCGGGGTGCATATAACGTTGGTCAAGGTGTAGCGAAGGGGAGAATGGGCTTTCTAGAATTGTCTTTTGTTTAGAATTAAGCTTAGTTTAGGGTGCGTCACGCGCCTCCTCGAGGAGGCGCGTAAGTGTACTAGTGCACTTG
Dasyuroides_achilpatna		??????????????????????????????????????????????????????????????????????????????????????????????????????????????????????????????????????????????????????????????????????????????????????????????????????????????????????????????????????????????????????????????????????????????????????????????????????????????????????????????????????????????????????????????????????????????????????????????????????????????????????????????????????????????????????????????????????????
Dasyurus_dunmalli			??????????????????????????????????????????????????????????????????????????????????????????????????????????????????????????????????????????????????????????????????????????????????????????????????????????????????????????????????????????????????????????????????????????????????????????????????????????????????????????????????????????????????????????????????????????????????????????????????????????????????????????????????????????????????????????????????????????
Dasyurus_hallucatus			AGGTTTCCGGCCTACTGTTAATTTATTAAACACTGCGTGGCCCTACTAGCAGGGCGGTGGCACTAGCGCCACCCACCCGGGCAGTGTTGAGTAAACGTTTGCTAATTTAATAAGGGTTGGTTCGTGGCACCGCTACGAAACCCATTAACAGAGGCGTGTGTGCTAAAGTTCAACTGCGCAGTTGACGTGACTTTAGCACACACTAAGATGGGCCCATCTTAGTGGTAATTACAATTACTGCCAGCGCTGGATGGCGTGCCCTACTAGAAGCCTGTTCTATCGCGATCCCCTCCGTCTATATACCGCCATCGTGCACCCCGGGGTGCATATAACGTTGGTCAAGGTGTAGCGGAGGGGAGGATGGGCTTTCTAGAATTGTCTACTGTTTAGAATTAAGCTTAATTTAGGGTGCGTCACGCGCCTCCTCGAGGAGGCGCGTAAGTGTACTAGTGCACTTG
Dasyurus_maculatus			AGGTTTCCGGCCTACTGTTAATTTATTAGACACTGCGTGGCCCTACTAGTAGGGCGGTGGCACTAGCGCCACCCACCCGGGCAGTGTTGAGTAAACGTTTGCTAATCTAATAAGGGTTGGTTCGTGGCACCGCTACGAAACCCATTAACAGAGGCGTGTGTGCTAAAGTTTAACTGCGCAGTTGACGTGACTTTAGCACACGCTAAGATGGGCCCATCTTAGCGGTAATTACAATTACTGCCAGCGCTGGATGGCGTGCCCTACTAGAAGCCTGTTCTATCGCGATCCTCTTCGTCTATATACCGCCATCGTGCACCCCGGGGTGCATATAACGTTGGTCAAGGTGTAGCGAAGAGGAGAATGGGCTTTCTAGAATTGTCTACTGTTTAGAATTAAGCTTAATTTAGGGTGCGTCACGCGCCTCCTCGAGGAGGCGCGTAAGTGTACTAGTGCACTTG
Muribacinus_gadiyuli		??????????????????????????????????????????????????????????????????????????????????????????????????????????????????????????????????????????????????????????????????????????????????????????????????????????????????????????????????????????????????????????????????????????????????????????????????????????????????????????????????????????????????????????????????????????????????????????????????????????????????????????????????????????????????????????????????????????
Mutpuracinus_archibaldi		??????????????????????????????????????????????????????????????????????????????????????????????????????????????????????????????????????????????????????????????????????????????????????????????????????????????????????????????????????????????????????????????????????????????????????????????????????????????????????????????????????????????????????????????????????????????????????????????????????????????????????????????????????????????????????????????????????????
Ngamalacinus_timmulvaneyi	??????????????????????????????????????????????????????????????????????????????????????????????????????????????????????????????????????????????????????????????????????????????????????????????????????????????????????????????????????????????????????????????????????????????????????????????????????????????????????????????????????????????????????????????????????????????????????????????????????????????????????????????????????????????????????????????????????????
Nimbacinus_dicksoni			??????????????????????????????????????????????????????????????????????????????????????????????????????????????????????????????????????????????????????????????????????????????????????????????????????????????????????????????????????????????????????????????????????????????????????????????????????????????????????????????????????????????????????????????????????????????????????????????????????????????????????????????????????????????????????????????????????????
Phascogale_tapoatafa		AGGTTTCCGGCCTACTGTTAATTTATTAGACACTGCGTGGCCCTGCTAGTAGGGTGGTGGCACTAGTGCCACCCACCCGGGCAGTGTTGAGTAAACGTTTGCTAATCTAATAAGGGTTGGTTCGTGGCACCGCTACGAAACCCATTAACAGAGGCGTGTGTGCTAAGGTTCAACTGCGCGGTTGACGTGACTTTAGCACATGCTAAGATGGGCCCATCTTAGCGGTAGTTACGACTATCGCCAGCGCTGGATGGCGTGCCCTACTAGAAGCCTGTTCTATCGCGATCCTCTCCGTCTATATACCGCCATCGTGCACCCCGGGGTGCATATAACGTTGGTCAAGGTGTAGCGGAAAGGAGAATGGGCTTTCTAGAATTGCCTGTTGTTTAGAATTAAGCTTAATTTGGGGTGCGTCACGCGCCTCCTCGAGGAGGCGCGTAAGTGTACTAGTGCACTTG
Sminthopsis_floravillensis	??????????????????????????????????????????????????????????????????????????????????????????????????????????????????????????????????????????????????????????????????????????????????????????????????????????????????????????????????????????????????????????????????????????????????????????????????????????????????????????????????????????????????????????????????????????????????????????????????????????????????????????????????????????????????????????????????????????
Sminthopsis_murina			AGGTTTCCAGCCTACTGTTAATTTATTAGACACTGCGTGACCCCACTAGCCGGGTGGTGGCACTAGTGCCACCCACCCGGGCAGTGTTGAGTGAACGTTTGCTAATCTAATAAGGGTTGGTTCGTGGCACCGCTATGAAACCCATTAACAGAGGCGTGTGTGCTAAGGTTCAACTGCGCAGTTGACGTGACTTTAGCACACGCTAAGATGGGCCCATCTTAGCGGTAATTACAATTACTGCCAGCGCTGGATGGCGTGCCCTACTAGAAGCCTGTTCTATCGCGATCCCCTTCGTCTATATACCGCCATCGTGCACCCCGGGGTGCATATAACGTTGGTCAAGGTGTAGCGGAGGGGAGAATGGGCTTTCTAGAAATGTCTATTGTTTAGAATTAAGCTTAATTTAGGGTGCGCCACGCGCCTCCTCGAGGAGGCGCGTAAGTGTACTGGTGCACTTG
Thylacinus_cynocephalus		AGGTTTCCGGCCTACTGTTAATTTATTAGACACTGCGTGGCCCTACTAGTAGGGTGGTGGCACTAGTGCCACCCACCCGGGCAGTGTTGAGTGAACGTTTGCTAATTTAATAAGGGTTGGTTCGTGGCACCGCTACGAAACCCGTTAACAGAGGTGTGTGTGCTAAAGTTTGACTGCGCAGTTAACGTGACTTTAGCACACGCTAAGATGGGCCCATCTTAGCGGTAGTCACGACTACTGCCAGCGCTGGATGGCGTGCCCTACTAGAAGCCTGTTCTATCGCGATCCCCTTCGTCTATATACCGCCATCGTGCACCCCGGGGTGCATATAACGTTGGTCAAGGTGTAGCGGAGGGGAGGATGGGCTTTCTAGAATTATCTATTGTTTAGAATTAAGCTTAATTTGGGGTGCGTCACGCGCCTCCTCGAGGAGGCGCGTAAGTGTACTGGTGCACTTG
Thylacinus_macknessi		??????????????????????????????????????????????????????????????????????????????????????????????????????????????????????????????????????????????????????????????????????????????????????????????????????????????????????????????????????????????????????????????????????????????????????????????????????????????????????????????????????????????????????????????????????????????????????????????????????????????????????????????????????????????????????????????????????????
Thylacinus_megiriani		??????????????????????????????????????????????????????????????????????????????????????????????????????????????????????????????????????????????????????????????????????????????????????????????????????????????????????????????????????????????????????????????????????????????????????????????????????????????????????????????????????????????????????????????????????????????????????????????????????????????????????????????????????????????????????????????????????????
Thylacinus_potens			??????????????????????????????????????????????????????????????????????????????????????????????????????????????????????????????????????????????????????????????????????????????????????????????????????????????????????????????????????????????????????????????????????????????????????????????????????????????????????????????????????????????????????????????????????????????????????????????????????????????????????????????????????????????????????????????????????????
Thylacinus_yorkellus		??????????????????????????????????????????????????????????????????????????????????????????????????????????????????????????????????????????????????????????????????????????????????????????????????????????????????????????????????????????????????????????????????????????????????????????????????????????????????????????????????????????????????????????????????????????????????????????????????????????????????????????????????????????????????????????????????????????
Tyarrpecinus_rothi			??????????????????????????????????????????????????????????????????????????????????????????????????????????????????????????????????????????????????????????????????????????????????????????????????????????????????????????????????????????????????????????????????????????????????????????????????????????????????????????????????????????????????????????????????????????????????????????????????????????????????????????????????????????????????????????????????????????
Wabulacinus_ridei			??????????????????????????????????????????????????????????????????????????????????????????????????????????????????????????????????????????????????????????????????????????????????????????????????????????????????????????????????????????????????????????????????????????????????????????????????????????????????????????????????????????????????????????????????????????????????????????????????????????????????????????????????????????????????????????????????????????
;
END;

[Maximucinus_muirheadae		????????1?100??1?1102???0??1???????????????????????????????????????????????????1	removed from all analyses due to poor character coverage and wildcard behaviour]

begin mrbayes;

CHARSET morph = 1-80;
CHARSET 12S_loops = 81-475;
CHARSET 12S_stems = 476-933;

CTYPE ord: 3 10 13 14 18 19 21 25 28 34 39 41 42 43 45 47 48 57 58 59 63 68 80;

CHARSET p1 = 1-80;
CHARSET p2 = 81-475;
CHARSET p3 = 476-933;

PARTITION 3partitions = 3: p1, p2, p3;
SET PARTITION = 3partitions;

LSET applyto=(1) rates=gamma coding=var;
LSET applyto=(2,3) nst=6 rates=invgamma;

UNLINK shape=(all) pinvar=(all) statefreq=(all) revmat=(all);
PRSET applyto=(all) ratepr=variable;

PRSET clockvarpr=igr;
PRSET clockratepr = normal(0.001,0.01);
PRSET igrvarpr=exp(10);

CONSTRAINT root = 1-.; [required for dating analyses]
CONSTRAINT ingroup = 3-24;

CALIBRATE 
Djarthia_murgonensis = uniform (54.6,54.7)
Perameles_nasuta = fixed (0)
Antechinus_flavipes = fixed (0)
Badjcinus_turnbulli	 = uniform (23.0, 27.8)
Barinya_wangala	= uniform (11.62,23.03)
Dasycercus_cristicauda = fixed (0)
Dasyuroides_achilpatna = uniform (2.5,2.9)
Dasyurus_dunmalli = uniform (3.6,4.2)
Dasyurus_hallucatus = fixed (0)
Dasyurus_maculatus = fixed (0)
Muribacinus_gadiyuli = uniform (12.9,15.1)
Mutpuracinus_archibaldi = uniform (12.0,17.0)
Ngamalacinus_timmulvaneyi = uniform (16.2,18.5)
Nimbacinus_dicksoni	 = uniform (12.0,17.0)
Phascogale_tapoatafa = fixed (0)
Sminthopsis_floravillensis = uniform (0.1,2.58)
Sminthopsis_murina = fixed (0)
Thylacinus_cynocephalus = fixed (0)
Thylacinus_macknessi = uniform (16.2,18.5)
Thylacinus_megiriani = uniform (4.5,7.5)
Thylacinus_potens = uniform (5.5,8.5)
Thylacinus_yorkellus = uniform (3.6,5.3)
Tyarrpecinus_rothi = uniform (5.5,8.5)
Wabulacinus_ridei = uniform (17.0, 18.5)
;

CALIBRATE root = offsetexp(54.61,60.3); [Djarthia_murgonensis through KPg - NB offsetexp is a MIN/MEAN setting, not a MIN/MAX]
CALIBRATE ingroup = offsetexp(23.031,44.52); [Barinya_wangala through KPg - NB offsetexp is a MIN/MEAN setting, not a MIN/MAX]

PRSET nodeagepr = calibrated;
PRSET brlenspr=clock:fossilization;
PRSET sampleprob = 0.0833; [sampled/extant ingroup]
PRSET samplestrat = random; [non-total and non-equal sampling of extant Dasyuromorphians]
PRSET speciationpr = exp(10);
PRSET extinctionpr = beta(1,1);  
PRSET fossilizationpr = beta(1,1);
PRSET treeagepr = offsetexp(54.61,60.3);
PRSET topologypr = constraints
(root,ingroup);


MCMCP nruns=4 nchains=4 temp=0.1 mcmcdiagn=yes savebrlens=yes relburnin=yes burninfrac=0.25;
MCMCP samplefreq=5000 printfr=5000 filename=REA_total_FBD;

MCMC ngen= 40000000; 

sumt filename=REA_total_FBD contype=allcompat relburnin=yes burninfrac=0.25;
sump filename=REA_total_FBD relburnin=yes burninfrac=0.25;

End;
